# Supplementary material for: Exploring the role of sphingolipid-related genes in clinical outcomes of breast cancer
Source: Front Immunol. 2023 Feb 13;14:1116839. doi: 10.3389/fimmu.2023.1116839 (PMC9968761; doi:10.3389/fimmu.2023.1116839)
Supplement: Supplementary file 1 [file Table_1.xls]

## Sheet: Sheet1
Table S1. Clinical pathological information
Admission number	Operation time	Age of diagnosis	grade	Maximum tumor diameter（cm）	T	N	M	ER	PR	HER2	Ki67
289421	2021-02-22	33	2	2.3	2	0	0	>95%1+	>90%1+~2+	2+amplification	\
97434	2021-02-19	45	3	2.1	2	1a（Sn）	0	‘-	’-	1+	>90%+
289402	2021-02-22	78	2	3.5	2	0（i-）	0	90%3+	90%2+	1+	10%+
289506	2021-02-21	65	3	4.5	2	1a	0	>95%3+	>95%2+	1+	50%1+
289243	2021-02-22	50	2	2.3	2	0	0	85%2+~3+	70%2+	2+amplification	15%1+
289304	2021-02-23	47	1	2.1	1c	0（Sn）	0	>95%2+~3+	>95%3+	2+non-amplification	40%1+
289462	2021-02-23	57	3	2.1	2	2a	0	>95%3+	80%1+	‘-	70%+
289520	2021-02-23	78	3	2.5	2	0（Sn）	0	70%weak expression	’-	3+	70%1+
289481	2021-02-23	52	3	3	2	0	0	>95%3+	2%1+	3+	60%1+
289381	2021-02-24	65	3	2.7	2	1a	0	90%3+	25%2+~3+	2+non-amplification	60%1+
289522	2021-02-24	56	3	3.2	2	0	0	‘-	‘-	‘-	75%+
289568	2021-02-20	53	2	2.2	2	1a	0	>95%3+	60%1+~2+	1+	30%1+
289654	2021-02-24	39	3	4.5	2	3a	0	>95%3+	90%2+	2+non-amplification	30%1+
289631	2021-02-25	48	3	2.5	2	0	0	95% 2~3+	约85% 2+	‘-	约45%+
289610	2021-02-25	37	3	2.5	2	1c	0	30% 2+	（10% 1+	2+non-amplification	40% +
289671	2021-02-25	44	2	1.6	1c	0	0	＞95% 2~3+	80% 1+	2+non-amplification	30%+
289676	2021-02-26	57	3	2.1	2	0	0	‘-	‘-	3+	60% +
289823	2021-02-26	63	3	2	1c	0	0	＞90% 2+~3+）	‘-	1+	25% +
289759	2021-03-01	52	3	5.8	3	1a	0	2% 1+~2+	‘-	2+non-amplification	60% +
289760	2021-03-01	64	3	2.5	2	0		‘-	‘-	2+non-amplification	40%+
